# Supplementary material for: Single‐cell analyses reveal impaired type B spermatogonia differentiation and meiotic entry in C‐Nap1‐null testes
Source: Quant Biol. 2024 Nov 26;13(1):e71. doi: 10.1002/qub2.71 (PMC12806081; doi:10.1002/qub2.71)
Supplement: Supplementary file 1 — Table S1 [file QUB2-13-e71-s003.xls]

## Sheet: Legend
Table S1. Summary of cell clustering and re-clustering.

## Sheet: Cell type count
Cell type count
	WT	KO	WT proportion%	KO proportion%
Endothelial cell	75	101	0.7259	0.758942
Fibroblast	3226	4698	31.2234	35.3021
Immune cell	114	205	1.10337	1.54043
Leydig cell	386	631	3.73597	4.74151
Sertoli cell	816	1031	7.89779	7.74722
Spermatocytes	173	15	1.67441	0.112714
Spermatogonia	3094	2766	29.9458	20.7845
Spermatogonia stem cell	417	881	4.036	6.62008
Unknown	2031	2980	19.6574	22.3925
Total	10332	13308

## Sheet: Spermatogonia count
Spermatogonia count
	WT	KO
Other	76	114
STAGE1	540	804
STAGE2	71	111
STAGE3	115	149
STAGE4	138	81
STAGE5	1866	1132
Total	2806	2391
