# Supplementary material for: Single‐cell analyses reveal impaired type B spermatogonia differentiation and meiotic entry in C‐Nap1‐null testes
Source: Quant Biol. 2024 Nov 26;13(1):e71. doi: 10.1002/qub2.71 (PMC12806081; doi:10.1002/qub2.71)
Supplement: Supplementary file 2 — Table S2 [file QUB2-13-e71-s002.xls]

## Sheet: Legend
Table S2. Differentially expressed genes (DEGs) between WT(C-Nap1+/+) and KO(C-Nap1-/-) in spermatogonia, and biological process of GO terms enriched in DEGs.

## Sheet: DEGs
	p_val	avg_log2FC	pct.1	pct.2	p_val_adj
Hist1h2ap	9.45627e-60	0.877988	0.873	0.798	2.25608e-55
Hist1h1a	5.32428e-43	0.621982	0.478	0.34	1.27027e-38
Hbb-bs	3.57739e-47	-0.590409	0.044	0.155	8.53493e-43
Rps4x	4.91323e-49	-0.557634	0.449	0.619	1.1722e-44
Hist1h2aa	8.63684e-40	0.550026	0.247	0.12	2.06058e-35
Rpl22l1	5.73712e-75	-0.513707	0.79	0.901	1.36876e-70
Gm42418	1.37417e-250	0.502203	1	1	3.2785e-246
Hnf4aos	0.00382188	0.465129	0.114	0.093	1
Prss50	6.95577e-79	0.447621	0.189	0.034	1.65951e-74
Nasp	7.67609e-74	0.440913	0.922	0.873	1.83136e-69
Tubb5	1.26659e-79	-0.43026	0.647	0.864	3.02182e-75
Meioc	5.61294e-48	0.428296	0.266	0.126	1.33913e-43
Mki67	3.32588e-37	0.427336	0.525	0.384	7.93489e-33
Smc1b	1.08656e-64	0.406272	0.874	0.782	2.59231e-60
Smc4	2.3033e-39	0.399052	0.678	0.567	5.49521e-35
Fos	4.03106e-12	-0.392123	0.222	0.293	9.61731e-08
Glis3	1.03539e-36	-0.39001	0.295	0.46	2.47023e-32
Hmgn2	3.55002e-50	0.382894	0.977	0.975	8.46964e-46
H1fx	8.07962e-39	0.382417	0.453	0.307	1.92763e-34
Dcn	4.44851e-11	-0.375619	0.117	0.174	1.06133e-06
Top2a	1.03009e-34	0.373592	0.725	0.615	2.45758e-30
Zfp286os	8.77666e-15	0.373237	0.18	0.11	2.09393e-10
Sdc4	4.54031e-40	-0.370387	0.374	0.551	1.08323e-35
Hmgb2	3.46272e-45	0.369787	0.951	0.938	8.26135e-41
Selenom	1.4934e-46	0.368755	0.429	0.272	3.56296e-42
Rpl9	7.82317e-108	-0.368096	0.997	1	1.86645e-103
Col1a2	6.44879e-11	-0.362028	0.138	0.199	1.53855e-06
Ssr2	1.25408e-31	0.361592	0.452	0.335	2.99199e-27
Sparc	6.32614e-08	-0.353195	0.165	0.215	0.00150929
Bsg	1.63525e-47	0.352967	0.913	0.879	3.90137e-43
Esx1	1.42189e-60	0.352022	0.273	0.11	3.39236e-56
Dstn	1.45858e-65	-0.345391	0.559	0.757	3.47988e-61
Atp5f1	3.98253e-38	0.345077	0.946	0.939	9.50152e-34
1700013H16Rik	5.09325e-33	0.339577	0.407	0.281	1.21515e-28
Ly6k	3.60974e-52	0.338765	0.19	0.06	8.61213e-48
Tex13b	4.58625e-40	0.337315	0.515	0.372	1.09419e-35
Egr4	8.17917e-48	-0.33698	0.348	0.54	1.95139e-43
Eif4g3	5.67379e-34	0.333459	0.429	0.295	1.35365e-29
Prdx1	7.26164e-69	-0.332515	0.989	0.997	1.73248e-64
Col3a1	2.61166e-08	-0.331447	0.124	0.172	0.000623091
Spag9	6.44897e-43	0.324649	0.472	0.317	1.53859e-38
Rock1	1.64949e-47	0.321333	0.874	0.807	3.93536e-43
Psmd7	1.19173e-44	-0.320637	0.603	0.747	2.84322e-40
Arf5	7.72482e-69	-0.319362	0.693	0.856	1.84299e-64
Eef1b2	6.25005e-71	-0.318786	0.969	0.989	1.49114e-66
Junb	2.04513e-06	-0.317941	0.135	0.176	0.0487928
H3f3b	1.58291e-29	0.317656	1	0.998	3.7765e-25
Sycp1	1.89128e-33	0.31563	0.929	0.891	4.51222e-29
Lrpap1	7.65398e-43	0.313571	0.366	0.214	1.82609e-38
Cmss1	8.42741e-60	0.313047	0.961	0.937	2.01061e-55
Dek	4.88601e-49	0.311193	0.909	0.86	1.1657e-44
Rhox13	6.26741e-29	0.309628	0.423	0.311	1.49528e-24
Tmsb10	2.57692e-49	0.309618	0.997	0.993	6.14801e-45
Gphn	5.8442e-37	0.30599	0.949	0.902	1.39431e-32
Jund	2.32981e-48	-0.304936	0.889	0.949	5.55846e-44
Cited1	5.07856e-41	0.303625	0.544	0.375	1.21164e-36
Ftl1	3.59145e-55	-0.301071	0.963	0.993	8.56849e-51
Naaladl2	9.14357e-20	-0.296556	0.11	0.195	2.18147e-15
Nt5dc2	6.28681e-41	0.295909	0.553	0.399	1.49991e-36
Tubb4b	3.75456e-23	0.295527	0.982	0.982	8.95764e-19
Rpsa	3.6484e-82	-0.295342	1	1	8.70436e-78
Hells	4.856e-57	0.295217	0.983	0.963	1.15854e-52
Rps27l	2.6913e-34	0.294437	0.927	0.911	6.42091e-30
Ndufa1	5.05319e-36	0.29084	0.566	0.427	1.20559e-31
Pfdn5	1.11494e-49	-0.288379	0.952	0.979	2.66003e-45
Egr1	1.6097e-11	-0.283726	0.172	0.236	3.84043e-07
Cbx1	1.12878e-37	0.282589	0.741	0.649	2.69305e-33
Elavl2	2.13567e-29	0.282476	0.536	0.419	5.09527e-25
Tex101	1.40512e-11	0.280473	0.788	0.751	3.35233e-07
Pdia6	7.60136e-30	0.278369	0.815	0.765	1.81353e-25
Tut4	4.07185e-43	0.276412	0.836	0.755	9.71463e-39
Bnc2	5.25635e-27	-0.272242	0.518	0.662	1.25406e-22
Mbnl2	4.09954e-34	-0.272026	0.297	0.456	9.78067e-30
Eif5	6.37133e-40	0.271948	0.975	0.964	1.52007e-35
Magi3	6.20102e-28	0.26856	0.538	0.416	1.47944e-23
M1ap	3.24544e-26	0.266956	0.47	0.354	7.74297e-22
Foxp1	9.07817e-23	-0.266683	0.623	0.74	2.16587e-18
Ncoa1	8.20912e-32	0.266047	0.247	0.132	1.95853e-27
Malat1	0.0950839	-0.266014	0.83	0.814	1
Ndufb11	6.86197e-45	-0.264327	0.517	0.697	1.63713e-40
Ccnd1	6.13325e-29	0.264234	0.562	0.438	1.46327e-24
Cers6	5.99558e-30	-0.26408	0.512	0.653	1.43042e-25
Eef1a1	8.53546e-65	-0.261589	1	1	2.03639e-60
Mycbp2	3.98093e-30	0.26096	0.852	0.794	9.49771e-26
Plekha7	6.99675e-37	0.260114	0.35	0.208	1.66928e-32
Creg1	1.38515e-41	0.258861	0.258	0.124	3.30468e-37
Atad5	3.98383e-31	0.25847	0.482	0.348	9.50461e-27
Rpl39l	9.85067e-48	-0.256806	0.827	0.9	2.35017e-43
Tex11	3.57509e-20	0.256719	0.653	0.573	8.52945e-16
Cdk4	1.56283e-35	-0.254615	0.614	0.749	3.72859e-31
Gtsf1	1.34361e-38	-0.25339	0.565	0.715	3.20559e-34
Rpl3	1.54807e-36	-0.253133	0.995	0.998	3.69338e-32
Trim17	1.57266e-20	0.252727	0.264	0.17	3.75205e-16

## Sheet: GO
	ID	Description	GeneRatio	BgRatio	pvalue	p.adjust	qvalue	geneID	Count
GO:0051321	GO:0051321	meiotic cell cycle	10/84	336/28943	5.02109e-08	7.72244e-05	6.16273e-05	Meioc/Mki67/Smc1b/Smc4/Top2a/1700013H16Rik/Eif4g3/Sycp1/M1ap/Tex11	10
GO:0000280	GO:0000280	nuclear division	9/84	478/28943	1.0428e-05	0.00200477	0.00159987	Meioc/Mki67/Smc1b/Smc4/Top2a/Eif4g3/Sycp1/M1ap/Tex11	9
GO:0007059	GO:0007059	chromosome segregation	8/84	369/28943	1.21358e-05	0.00207387	0.001655	Meioc/Mki67/Smc1b/Smc4/Top2a/Sycp1/M1ap/Tex11	8
GO:0007127	GO:0007127	meiosis I	6/84	133/28943	2.54694e-06	0.000930422	0.000742504	Meioc/Top2a/Eif4g3/Sycp1/M1ap/Tex11	6
GO:0048515	GO:0048515	spermatid differentiation	5/84	263/28943	0.00102624	0.0369293	0.0294706	Meioc/Hmgb2/1700013H16Rik/H3f3b/Sycp1	5
GO:0007286	GO:0007286	spermatid development	5/84	253/28943	0.000863379	0.0340481	0.0271714	Meioc/Hmgb2/1700013H16Rik/H3f3b/Sycp1	5
GO:0030261	GO:0030261	chromosome condensation	3/84	45/28943	0.000306427	0.0235643	0.018805	Smc4/Top2a/H3f3b	3
