# Supplementary material for: Single‐cell analyses reveal impaired type B spermatogonia differentiation and meiotic entry in C‐Nap1‐null testes
Source: Quant Biol. 2024 Nov 26;13(1):e71. doi: 10.1002/qub2.71 (PMC12806081; doi:10.1002/qub2.71)
Supplement: Supplementary file 4 — Table S4 [file QUB2-13-e71-s005.xls]

## Sheet: Legend
Table S4:Differentially expressed genes (DEGs) between in both the brown module and STAGE5.

## Sheet: Gene list
Hist1h2ap
Kit
Rock1
Snupn
Mki67
Nktr
Spag9
Usp47
Nbas
Top2a
H1fx
Nsf
E2f1
Clspn
Trip11
Purb
Ap1g1
Gli2
Arglu1
Ncoa1
Nrf1
Dnmt1
Magi3
Selenot
Cntrl
Rnf4
Acer3
Sox11
Micu3
Trappc8
Tgfbr1
Dleu2
Ublcp1
Nop56
Xylt1
Ddx1
Ctdspl2
Rfc1
Nucks1
Slf2
Zc3h14
Cenps
Itsn2
Ankhd1
Meioc
Rab28
Trap1a
Clip1
Hmg20b
Mospd3
E2f3
Dis3
Tex13b
Ssh2
Anapc5
Knl1
Kif1b
Picalm
Kif11
Cdh2
Prss50
Esx1
Selenom
Ly6k
Ssr2
1700013H16Rik
Lrpap1
Syngr1
Creg1
Dpep3
Smc4
Rhox13
Ergic3
Smc1b
Iqsec1
Ptms
Gps2
Gbf1
Trank1
Ext2
Ube2m
Tex11
Ubr3
Elavl2
Sgcb
Dmrtb1
Kmt2a
Itch
Tex261
Pigyl
Plekha7
Ythdc2
Kcnq1ot1
Pdia6
Nsmce4a
Mydgf
Ddx17
Colgalt1
H2-K1
Emc7
M1ap
Dmxl1
Odf2
Pdpk1
Atad5
Mdp1
Arl2
Krcc1
Cbx1
Tra2a
Oat
Runx3
Slc16a10
Mtdh
Kmt2e
Baz1a
Rspry1
Tut4
Chka
Kif23
Cnksr2
Kif15
Eif5
Fndc3a
Atxn10
Rnf169
Asf1b
Calr
E2f2
Pla2g12a
Mapk14
Bclaf3
